# Supplementary material for: Cleavage of N-terminus of polycystin-1 increases calcium permeability of polycystin-1/2 receptor channel complexes
Source: JCI Insight. 2025 Sep 2;10(19):e185186. doi: 10.1172/jci.insight.185186 (PMC12513491; doi:10.1172/jci.insight.185186)
Supplement: Supporting data values [file jciinsight-10-185186-s223.xlsx]

## Sheet: 1C
Inward current of PC2								Outward current of PC2
	0 ng	30ng	60ng	90ng	120 ng			0 ng	30ng	60ng	90ng	120 ng
RNA dose	-0.48523	-0.76294	-0.74463	-2.10266	-2.08435			0.814819	0.964355	1.3092	2.80762	4.6814
	-0.48523	-0.67139	-0.70801	-2.02332	-1.82495			0.772095	1.08337	1.5686	3.07312	4.35791
	-0.40283	-0.53101	-0.95825	-1.36108	-1.9043			0.765991	0.949097	1.4801	3.48816	4.19311
	-0.47607	-0.54016	-0.90942	-1.5686	-2.06909			0.747681	1.05896		3.9978	4.68445
	-0.48828	-0.82398		-1.87378				0.753784	1.72424		4.27551
	-0.36316	-0.70801		-0.87891				0.784302	0.9552		1.50757
	-0.19226	-0.57068		-0.84229				0.387573			1.67847
	-0.23193			-1.19629				0.390625			1.90125
				-0.94299							1.42517
				-1.04675							1.44348
n	8	7	4	10	4			8	6	3	10	4

## Sheet: 1E
time course of expression
Inward Current									Outward Current
RNA name	VEHICLE	VEHICLE	PC2	PC2	F604P	F604P			RNA name	VEHICLE	VEHICLE	PC2	PC2	F604P	F604P
days after injection	5DAYS	7 DAYS	5 DAYS	7 DAYS	5 DAYS	7DAYS			days after injection	5DAYS	7 DAYS	5 DAYS	7 DAYS	5 DAYS	7DAYS
	-0.61035	-0.9491	-0.5249	-2.58484	-2.39258	-5.58167				1.10779	1.45264	0.921631	5.06287	3.41492	5.26733
	-0.54321	-0.39063	-0.55237	-2.45667	-2.62146	-5.86548				1.00403	0.524902	1.08032	5.13916	3.66821	6.36902
	-0.42725	-0.6897	-0.61035	-3.52783	-2.83203	-8.66089				0.723267	1.04065	0.973511	7.65686	4.20532	9.07288
	-0.43335	-0.42725	-0.60425	-2.56348	-1.84326	-9.0345				0.799561	0.83313	1.01318	5.05066	2.60925	10.4614
	-0.55847	-0.18921	-0.68359	-2.46582	-3.04565	-5.03235				0.982666	0.430298	1.08643	5.09644	3.91846	5.22156
		-0.42419		-3.53394		-6.07605					0.640869		7.62329		6.30798
		-0.38452		-1.98364		-5.35889					0.592041		4.64783		5.34668
				-2.76184									5.36804
				-2.65808									4.17786
n	5	7	5	9	5	7				5	7	5	9	5	7

## Sheet: 1I
Effect of D643K on PC2 currents
Inward current							Inward current
RNA name	Vehicle	D643K	PKD2.wt	PKD2.wt+D643K			RNA name	Vehicle	D643K	PKD2.wt	PKD2.wt+D643K
	-0.32043	-0.57983	-1.11389	-0.50659				0.512695	0.78125	1.40686	0.695801
	-0.54626	-0.29602	-0.74768	-0.12512				0.967407	0.588989	0.888062	0.466919
	-0.31433	-0.29907	-1.46484	-0.45776				0.582886	0.442505	1.59302	1.2146
	-0.41504	-0.71411	-1.35498	-0.72632				0.564575	0.98877	1.88904	2.28882
	-0.27161	-0.38452	-1.15967	-0.69275				0.482178	0.497437	1.54419	1.26953
	-0.33875	-0.17395	-1.0498	-0.48218				0.720215	0.360107	3.11279	0.912476
	-0.5127	-0.24109	-1.12	-0.39368				0.912476	0.439453	1.63269	0.790405
	-0.30518	-0.22583	-0.93994	-0.32959				0.628662	0.378418	1.32446	0.628662
	-0.33569	-0.14648	-1.10779	-0.31433				0.653076	0.378418	1.57471	0.592041
	-0.4303	-0.4364	-0.81177	-0.29297				0.927734	0.765991	1.11084	0.445557
n	10	10	10	10				10	10	10	10

## Sheet: 2B
sPC1 effect
Inward Current						Outward Current
RNA name	vehicle	SPC1	pc2	pc2+SPC1		RNA name	vehicle	SPC1	pc2	pc2+SPC1
	-0.39063	-0.58899	-3.46375	-4.96826			0.933838	2.04163	6.53686	9.47571
	-0.18311	-0.50964	-1.98669	-4.39148			0.43335	1.40076	4.09241	9.24683
	-0.49744	-0.59204	-3.83911	-4.96521			0.83313	1.474	8.38928	7.9834
	-0.65613	-0.62866	-2.73438	-6.65283			1.15662	1.32141	10.495	10.9131
	-0.42114	-1.17493	-0.949097	-5.41992			0.845337	2.92358	4.71191	8.37707
	-0.87585		-1.15051	-6.81458			1.27564		1.54724	11.5418
	-0.55542		-3.16467	-7.75452			0.921631		2.33765	10.5743
	-0.62561		-2.24609	-5.76782			0.93689		7.91931	9.86328
	-0.54016						0.78125		4.65698
	-0.44556						0.872803		10.6842
n	10	5	8	8			10	5	10	8

## Sheet: 2D
Surface expression IF
Nomalized IF
RNA name	vehicle		PC2 302HA	PC2302HA/SPC1
	0.585966		0.947394	1.85467
	0.370905		1.05624	1.48185
	0.304501		0.860579	2.28788
	0.316047		0.760385	1.9253
	0.393661		0.687525	1.13481
	0.417733		0.8322	1.89277
	0.260646		1.37389	1.76429
	0.250308		0.908244	2.12648
	0.421067		0.916913	1.93442
			1.4139	2.27119
			1.24273	1.56305
n	9		11	11

## Sheet: 2F
extracellular ion change
Inward current												outward current
RNA name	PC2					PC2+Spc1						RNA name	PC2					PC2+Spc1
extracellular ion	1OO Na	100 K	100 Ca	100 NMDG		1OO Na	100 K	100 Ca	100 NMDG			extracellular ion	1OO Na	100 K	100 Ca	100 NMDG		1OO Na	100 K	100 Ca	100 NMDG
	-2.71301	-4.39453	-0.491333	-0.149536		-1.55029	-3.07007	-0.32959	-0.22278				4.70581	5.43823	3.01514	3.01514		3.59802	4.26941	1.70593	1.77307
	-3.77197	-6.11877	-0.268555	-0.10376		-3.42712	-6.19202	-0.360107	-0.14648				6.92444	8.10242	2.98462	2.4292		5.55115	6.89697	2.28272	1.68762
	-3.41492	-6.00281	-0.317383	-0.0946045		-1.86157	-3.40271	-0.198364	-0.11597				6.68945	8.31299	1.94092	1.86157		3.79028	4.51355	1.96838	2.75574
	-1.50452	-3.18909	-0.39978	-0.143433		-3.79639	-6.51855	-0.897217	-0.16479				3.3081	3.67737	4.75159	2.32544		5.72815	6.97021	5.10254	1.9165
	-2.07214	-4.43115	-0.479126	-0.137329		-2.57568	-4.9408	-0.22583	-0.07629				3.20435	4.40064	5.70679	2.37122		4.29077	5.26123	3.62549	2.66724
	-2.2583	-4.08325	-0.653076	-0.140381		-3.02124	-5.57251	-0.372314	-0.12512				3.07617	4.03442	3.26538	2.19116		4.92554	6.16455	1.83106	1.78833
	-2.20947	-4.84619	-0.421143	-0.106812		-6.28662	-9.52148	-0.744629	-0.07019				3.60718	4.87061	4.55933	2.02332		9.35059	12.2223	1.67847	2.16065
						-1.86462	-2.72827	-0.289917	-0.07324									3.7262	3.80249	2.37122	1.24207
n	7	7	7	7		8	8	8	8				7	7	7	7		8	8	8	8

## Sheet: 2G
	Na			K			Ca			NMDG
	reversal potential			reversal potential			reversal potential			reversal potential
RNA name	PC2	PC2+SPC1		PC2	PC2+SPC1		PC2	PC2+SPC1		PC2	PC2+SPC1
	-5.32435	-9.80182		1.96499	-1.77059		-28.3605	-31.1775		-40.2645	-38.9377
	-8.87075	-13.6935		-2.04463	-3.03979		-37.8426	-40.066		-49.3617	-54.0098
	-8.69341	-9.99262		-1.85433	0.0524299		-40.6265	-30.7885		-66.2853	-38.9809
	-15.0041	-12.3668		-6.57343	-1.64279		-37.0591	-35.6253		-49.6082	-46.533
	-14.9165	-11.38		-6.78139	0.631474		-36.5802	-37.1428		-46.809	-62.6284
	-12.0933	-12.3228		-4.07281	-2.46916		-34.0592	-32.5322		-53.3837	-57.4411
	-14.3218	-7.85972		-6.35485	-2.5165		-36.6666	-39.3703		-50.9212	-66.8025
		-9.23415			-3.27642			-35.9003			-60.218
n	7	8		7	8		7	8		7	8

## Sheet: 2H
		Pk/Pna				PCa/Pna			PCa/PK			PNMDG/Pna
	RNA name	PC2	PC2+SPC1			PC2	PC2+SPC1		PC2	PC2+SPC1		PC2	PC2+SPC1
		1.21851	1.25506			0.160766	0.171041		0.131186	0.13576		0.0755146	0.095161
		1.19623	1.39329			0.128827	0.141947		0.106956	0.102165		0.0605323	0.0609549
		1.19685	1.35991			0.11535	0.174782		0.0957213	0.128687		0.0306265	0.0957222
		1.2752	1.3972			0.16676	0.159437		0.130404	0.114452		0.0765323	0.0778794
		1.26027	1.47074			0.169213	0.145214		0.133789	0.0993527		0.0852633	0.0394327
		1.25453	1.34958			0.167316	0.178649		0.132856	0.132477		0.0586348	0.0503409
		1.25185	1.15555			0.164967	0.117183		0.131253	0.102824		0.0706838	0.0290217
							0.140401			0.120404			0.0398504
	n	7	7			7	8		7	8		7	8

## Sheet: 3A
Surface expression IF
Nomalized IF
RNA name						F604P.302HA	F604P.302HA/SPC1
						0.939406	0.748803
						0.887588	0.836047
						1.61622	0.847423
						0.898823	0.856285
						0.61441	1.31543
						0.90966	1.04153
						1.79251	0.940948
						1.30464	1.95283
						0.71383	1.52351
						0.776968	0.948122
						0.597757	0.801042
							1.34489
							1.86553
							1.19927
n						11	14

## Sheet: 3B
Spc1 effect on F604P
Inward current					outward current
RNA name	F604P	F604P+SPC1			RNA name	F604P	F604P+SPC1
	-6.76575	-3.06702				6.79627	3.66821
	-5.58472	-2.95715				5.75561	4.92859
	-4.39148	-4.22974				5.05676	6.0791
	-5.45654	-3.52173				5.13916	6.52771
	-4.95911	-4.9469				5.5542	8.89587
n	5	5				5	5

[truncated: 27 more sheets: 3C, 3D, 3E, 4H, 4I, 5A, 5B, 5C, 6A, 6B, 6C, 6D, 6F, 7C, 7D, 8A, 8C, 9A, 9B, S1A, S1B …]
